# Supplementary material for: The application of high-density genetic maps of rye for the detection of QTLs controlling morphological traits
Source: J Appl Genet. 2013 Dec 3;55(1):15–26. doi: 10.1007/s13353-013-0186-5 (PMC3909618; doi:10.1007/s13353-013-0186-5)
Supplement: Supplementary file 2 — (XLS 79 kb) [file 13353_2013_186_MOESM2_ESM.xls]

## Sheet: RilS
	cecha	marker nr		pozycja	zakres	LOD	a	R2
1R	Sl08	172	Xscsz732L530	148	147-149	2.84	0.5	10.92
1R	Sl08	191	XrPt401773	157.3	156-158	2.5	0.54	10.48	usunąć
1R	Sps08	178	XrPt399551	154.3	152-156	2.57	1.48	9.86
1R	Sps08	206	XrPt410988	170.4	168-173	3.58	-1.77	15.61
1R	Sl10	31	XrPt506299	41.2	39-44	2.81	-0.54	10.95
2R	Ht08	27	XrPt401256	46	45-47	6.88	11.26	23.23	usunąć
2R	Ht08	35	XrPt411165	54	54-57	8.96	10.92	27.82
2R	Sl08	23	XrPt390530	42	42	2.14	1.04	9.29
2R	Ht09	12	XrPt390408	26	26	2.4	-9.08	8.65
2R	Ht09	24	XrPt506408	43	42-44	3.4	10.64	14.18	usunąć
2R	Ht09	29	XrPt400224	48	46-49	3.87	12.21	16.25
2R	Sl09	51	XrPt389823	108	106-110	2.15	0.51	10.33
2R	Sps09	13	XrPt400731	27	25-28	4.95	-4.01	23.75
2R	Ht10	19	XrPt399442	37	36-38	3.08	8.52	12.85	usunąć
2R	Ht10	23	XrPt390530	42	41-43	3.76	9.5	15.78
2R	Ht10	27	XrPt401256	46	45-47	3.37	9.98	14.95	usunąć
2R	Sl10	22	XrPt507714	41	40-42	2.67	0.99	12.3
2R	Sl10	27	XrPt401256	46	45-48	2.35	0.84	11.21	usunąć
2R	Sps10	21	XrPt508881	40	38-42	2.3	2.16	10.25	usunąć
2R	Sps10	27	XrPt401256	46	44-49	2.58	2.31	12.18
2R	Ht11	27	XrPt401256	46	45-47	2.94	7.63	11.94	usunąć
2R	Ht11	36	XrPt389556	56	54-60	5.34	10.31	23.44
3R	Sl08		XrPt400848	94	92-96	2.65	-0.85	13.85
3R	Sps08		XrPt400848	95	92-96	4.26	-2.88	23.53
3R	Ht09		XrPt507739	63	60-65	4.11	11.54	19.47
3R	Ht09		XrPt507069	160	158-161	2.43	-13.67	9.87
3R	Ht09		XrPt505542	177	176-178	2.88	14.86	11.78
3R	Ht10		XrPt349249	3	2do5	2.58	7.61	10.93
4R	Ht08	134	XrPt505925	120.3	119-121	2.7	-8.13	11.15
4R	Sps08	214	XrPt505295	191.5	190-193	3.36	-1.93	12.14
4R	Ht09	30	XrPt509509	11.3	7do14	2.47	8.99	12.97
4R	Ht09	53	XrPt509687	24	22-25	2.84	9.07	10.02
4R	Ht09	65	XrPt401000	56.7	55-58	3.5	-18.51	12.54
4R	Ht09	92	XrPt398636	79.5	78-81	2.62	10.55	10.22	usunąć
4R	Ht09	97	XrPt389771	84.8	83-86	3.33	18.11	17.36
4R	Ht10	30	XrPt509509	10.3	8do12	4.9	9.48	25.86
4R	Ht10	80	XrPt508114	71.1	69-74	2.86	8.97	10.8
4R	Sl10	53	XrPt509687	24	23-26	2.65	0.72	11
4R	Sl10	65	XrPt401000	56.7	55-58	2.42	-1.15	10.21
4R	Sl10	150	XrPt399893	134.7	132-136	3.1	0.5	11.7
4R	Sl10	159	XrPt389610	143.4	141-144	2.4	0.45	9.34	usunąć
4R	Sps10	32	XrPt507218	16	15-19	3.49	1.97	13.8
4R	Sps10	150	XrPt399893	134.7	133-136	3.46	2.04	12.88
4R	Ht11	30	XrPt509509	9.3	6do12	4.25	7.12	19.9
4R	Ht11	37	XrPt346745	18		2.58	5.76	11.26	usunąć
5R	Sl08	30	XrPt508895	82	79-84	2.9	0.52	12.28
5R	Sl08	33	XrPt401037	89	88-93	3.73	1.21	14.88
5R	Sl08	55	XrPt505795	138	135-144	2.25	0.49	10.52
5R	Sps08	36	XrPt506457	100	91-101	2.69	2.19	14.05
5R	Sl10	56	XrPt120054	144	137-148	2.49	0.49	11.23
6R	Ht08	176	XrPt411401	143	142-147	2.79	5.31	11.64
6R	Sl08	199	XrPt507753	155.9	154-157	3.06	0.82	13.15
6R	Sps08	336	XrPt509721	226.8	225-228	2.83	1.68	12.49
6R	Ht10	8	XrPt402620	11.2	5do19	2.65	6.45	15.05
6R	Ht10	9	XrPt401305	18.4	jw.	2.64	5.71	11.42
6R	Ht10	208	XrPt507002	158.8	157-160	2.42	6.74	9.81
6R	Sps11	31	XrPt400126	53.2	49-57	3.4	1.7	15.6
7R	Sl08	26	Xopn1L667	87	86-89	2.11	0.62	8.89
7R	Ht09	22	Xscm150	80	79-83	3.32	11.54	15.51
7R	Sps09	12	XrPt505219	58	52-62	2.23	-1.5	9.15
7R	Sl10	12	XrPt505219	58	55-59	3.36	-0.68	13.64
7R	Sps10	12	XrPt505219	58	56-59	4.29	-2.29	18.42
7R	Ht11	20	XrPt410779	77	75-79	2.27	9.17	9.3
7R	Sps11	12	XrPt505219	58	55-62	2.99	-1.4	13.28

## Sheet: właściwy
	cecha	marker nr		pozycja	zakres	LOD	a	R2
1R	Sl08	172	Xscsz732L530	148	147-149	2.84	0.5	10.92
1R	Sps08	178	XrPt399551	154.3	152-156	2.57	1.48	9.86
1R	Sps08	206	XrPt410988	170.4	168-173	3.58	-1.77	15.61
1R	Sl10	31	XrPt506299	41.2	39-44	2.81	-0.54	10.95
2R	Ht08	35	XrPt411165	54	54-57	8.96	10.92	27.82
2R	Sl08	23	XrPt390530	42	42	2.14	1.04	9.29
2R	Ht09	12	XrPt390408	26	26	2.4	-9.08	8.65
2R	Ht09	29	XrPt400224	48	46-49	3.87	12.21	16.25
2R	Sl09	51	XrPt389823	108	106-110	2.15	0.51	10.33
2R	Sps09	13	XrPt400731	27	25-28	4.95	-4.01	23.75
2R	Ht10	23	XrPt390530	42	41-43	3.76	9.5	15.78
2R	Sl10	22	XrPt507714	41	40-42	2.67	0.99	12.3
2R	Sps10	27	XrPt401256	46	44-49	2.58	2.31	12.18
2R	Ht11	36	XrPt389556	56	54-60	5.34	10.31	23.44
3R	Sl08		XrPt400848	94	92-96	2.65	-0.85	13.85
3R	Sps08		XrPt400848	95	92-96	4.26	-2.88	23.53
3R	Ht09		XrPt507739	63	60-65	4.11	11.54	19.47
3R	Ht09		XrPt507069	160	158-161	2.43	-13.67	9.87
3R	Ht09		XrPt505542	177	176-178	2.88	14.86	11.78
3R	Ht10		XrPt349249	3	2do5	2.58	7.61	10.93
4R	Ht08	134	XrPt505925	120.3	119-121	2.7	-8.13	11.15
4R	Sps08	214	XrPt505295	191.5	190-193	3.36	-1.93	12.14
4R	Ht09	30	XrPt509509	11.3	7do14	2.47	8.99	12.97
4R	Ht09	53	XrPt509687	24	22-25	2.84	9.07	10.02
4R	Ht09	65	XrPt401000	56.7	55-58	3.5	-18.51	12.54
4R	Ht09	97	XrPt389771	84.8	83-86	3.33	18.11	17.36
4R	Ht10	30	XrPt509509	10.3	8do12	4.9	9.48	25.86
4R	Ht10	80	XrPt508114	71.1	69-74	2.86	8.97	10.8
4R	Sl10	53	XrPt509687	24	23-26	2.65	0.72	11
4R	Sl10	65	XrPt401000	56.7	55-58	2.42	-1.15	10.21
4R	Sl10	150	XrPt399893	134.7	132-136	3.1	0.5	11.7
4R	Sps10	32	XrPt507218	16	15-19	3.49	1.97	13.8
4R	Sps10	150	XrPt399893	134.7	133-136	3.46	2.04	12.88
4R	Ht11	30	XrPt509509	9.3	6do12	4.25	7.12	19.9
5R	Sl08	30	XrPt508895	82	79-84	2.9	0.52	12.28
5R	Sl08	33	XrPt401037	89	88-93	3.73	1.21	14.88
5R	Sl08	55	XrPt505795	138	135-144	2.25	0.49	10.52
5R	Sps08	36	XrPt506457	100	91-101	2.69	2.19	14.05
5R	Sl10	56	XrPt120054	144	137-148	2.49	0.49	11.23
6R	Ht08	176	XrPt411401	143	142-147	2.79	5.31	11.64
6R	Sl08	199	XrPt507753	155.9	154-157	3.06	0.82	13.15
6R	Sps08	336	XrPt509721	226.8	225-228	2.83	1.68	12.49
6R	Ht10	8	XrPt402620	11.2	5do19	2.65	6.45	15.05
6R	Ht10	9	XrPt401305	18.4	jw.	2.64	5.71	11.42
6R	Ht10	208	XrPt507002	158.8	157-160	2.42	6.74	9.81
6R	Sps11	31	XrPt400126	53.2	49-57	3.4	1.7	15.6
7R	Sl08	26	Xopn1L667	87	86-89	2.11	0.62	8.89
7R	Ht09	22	Xscm150	80	79-83	3.32	11.54	15.51
7R	Sps09	12	XrPt505219	58	52-62	2.23	-1.5	9.15
7R	Sl10	12	XrPt505219	58	55-59	3.36	-0.68	13.64
7R	Sps10	12	XrPt505219	58	56-59	4.29	-2.29	18.42
7R	Ht11	20	XrPt410779	77	75-79	2.27	9.17	9.3
7R	Sps11	12	XrPt505219	58	55-62	2.99	-1.4	13.28

## Sheet: TITLE
The application of high-density genetic maps of rye for the detection of QTLs controlling morphological traits
ESM 2.
List of QTLs detected with Composite Interval Mapping (CIM) and their parameters

## Sheet: RilS QTL
chromosome	trait	marker	position	interval	LOD	additive effect of the allele from maternal line	R2
1R	Sl10	XrPt506299	41	39-44	2.81	-0.54	10.95
1R	Sl08	Xscsz732L530	148	147-149	2.84	0.5	10.92
1R	Sps08	XrPt399551	154	152-156	2.57	1.48	9.86
1R	Sps08	XrPt410988	170	168-173	3.58	-1.77	15.61
2R	Sl08	XrPt509001	8	7-9	2.31	1.6	8.23
2R	Sl10	XrPt390292	37	36-39	3.56	0.92	15.38
2R	Ph09	XrPt509630	42	42-46	3.51	10.32	14.36
2R	Ph11	XrPt506926	45	45-47	3.94	7.82	14.68
2R	Ph08	XrPt401256	46	45-46	8.69	8.01	27.92
2R	Sl09	XrPt509669	48	47-49	2.57	0.49	12.55
2R	Sl08	XrPt400417	53	53-54	2.28	1.32	9.49
2R	Sps08	XrPt400417	53	53-54	3.11	3.08	15.64
2R	Ph11	XrPt389556	56	54-57	5.93	10.56	25.01
2R	Sps08	XrPt411019	61	58-66	2.77	1.83	13.71
2R	Sps09	XrPt402433	71	69-74	2.06	1.72	8.26
3R	Ph10	XrPt349249	3	2-5	2.58	7.61	10.93
3R	Ph09	XrPt507739	63	60-65	4.11	11.54	19.47
3R	Sl08	XrPt400848	94	92-96	2.65	-0.85	13.85
3R	Sps08	XrPt400848	95	92-96	4.26	-2.88	23.53
3R	Ph09	XrPt505542	177	176-178	2.88	14.86	11.78
4R	Ph11	XrPt509509	9	6-12	4.25	7.12	19.9
4R	Ph10	XrPt509509	10	8-12	4.9	9.48	25.86
4R	Ph09	XrPt509509	11	7-14	2.47	8.99	12.97
4R	Sps10	XrPt507218	16	15-19	3.49	1.97	13.8
4R	Ph09	XrPt509687	24	22-25	2.84	9.07	10.02
4R	Sl10	XrPt509687	24	23-26	2.65	0.72	11
4R	Ph10	XrPt508114	71	69-74	2.86	8.97	10.8
4R	Ph09	XrPt389771	85	83-86	3.33	18.11	17.36
4R	Ph08	XrPt505925	120	119-121	2.7	-8.13	11.15
4R	Sl10	XrPt399893	135	132-136	3.1	0.5	11.7
4R	Sps10	XrPt399893	135	133-136	3.46	2.04	12.88
4R	Sps08	XrPt505295	192	190-193	3.36	-1.93	12.14
5R	Sl08	XrPt401037	89	89-90	4.39	1.4	17.68
5R	Sps08	XrPt505835	98	90-101	2.47	1.81	11.86
5R	Sps08	XrPt507255	135	134-136	2.34	2.26	10.73
5R	Sl11	XrPt505795	138	136-151	2.37	0.44	13.26
5R	Sl10	XrPt120054	144	139-147	2.65	0.54	11.8
6R	Ph10	XrPt401305	18	5-19	2.64	5.71	11.42
6R	Sps11	XrPt400126	53	49-57	3.4	1.7	15.6
6R	Ph08	XrPt411401	143	142-147	2.79	5.31	11.64
6R	Sl08	XrPt507753	156	154-157	3.06	0.82	13.15
6R	Ph10	XrPt507002	159	157-160	2.42	6.74	9.81
6R	Sps08	XrPt509721	227	225-228	2.83	1.68	12.49
7R	Ph09	XrPt506468	54	51-64	2.35	-6.07	8.82
7R	Sl10	XrPt505219	58	57-59	4.35	-0.87	19.16
7R	Sps10	XrPt505219	58	57-59	3.51	-2.21	15.07
7R	Sps11	XrPt505219	58	56-59	3.48	-1.58	16.15
7R	Sl09	XrPt401795	66	65-72	2.39	-0.63	10.87
7R	Sps09	XrPt401795	66	65-72	2.51	-1.79	12.84
7R	Ph10	XrPt506902	83	80-86	2.39	6.14	10.19
7R	Ph09	XrPt400016	167	161-169	4.03	8.7	18.4
7R	Sl11	XrPt400016	167	167-171	2.56	0.53	12.45
7R	Sl09	XrPt344822	171	170-172	2.81	0.68	13.06
7R	Sps09	XrPt390593	171	170-172	2.51	1.76	11.91

## Sheet: RilM QTL
chromosome	trait	marker	position	interval	LOD	additive effect of the allele from maternal line	R2
1R	Ph08	XrPt509169	56.6	54-58	4.73	5.71	15.93
1R	Sl08	XrPt509060	43.6	42-47	3.22	0.34	8.36
1R	Sl08	XrPt508375	108.3	108-110	3.63	-0.39	10.32
1R	Sps08	Xis1n1	45.2	45-47	2.74	1.12	7.86
1R	Kps08	XrPt509418	175.9	175-180	2.47	3.5	7.89
1R	Tkw08	XrPt508375	108.3	108-110	7.19	-2.5	20.21
1R	Ph09	XrPt509169	55.6	52-58	3.16	3.79	10.61
1R	Sps09	Xpr57L1900	26.4	20-29	2.24	-0.81	8.5
1R	Kps09	XrPt119594	8.9	7-11	3.37	-2.22	9.81
1R	Kps09	XrPt507905	22.6	21-24	2.58	-2.51	9.71
1R	Kw09	XrPt119594	9.9	7-12	3.58	-0.08	11.5
1R	Tkw09	Xpr57L1900	97.6	98-102	3.03	-1.94	9.42
1R	Ph10	XrPt399269	62.1	53-63	6.36	5.87	19.21
1R	Sl10	XrPt509297	76.9	72-80	2.24	-0.47	6.96
1R	Tkw10	XrPt400458	8.9	7-17	2.06	-1.37	6.19
1R	Tkw10	XrPt509026	109.1	106-109	3.01	-2.08	9.13
2R	Ph08	Xrpt399313	54.6	45-57	3.54	4.34	10.61
2R	Sl08	Xrpt506851	13.4	6-16	2.37	-0.35	6.48
2R	Sl08	Xrpt400417	53.8	52-55	5.26	0.49	14.61
2R	Sps08	Xrpt400282	22.2	22-24	3.56	-1.17	10.06
2R	Kps08	Xrpt389385	75.8	75-78	2.85	-3.97	9.42
2R	Kw08	Xrpt389385	75.8	75-78	3.15	-0.13	10.26
2R	Sl09	Xrpt400417	53.8	51-55	2.49	0.27	6.56
2R	Sl09	Xrpt400151	177	173-180	3.21	0.26	9.11
2R	Kw09	Xrpt347771	70.9	68-81	3.1	-0.09	11.12
2R	Tkw09	Xrpt347771	70.9	67-85	3.85	-2.01	12.63
2R	Sl10	Xrpt401920	51.5	50-55	2.5	0.83	8.31
2R	Kps10	Xrpt506937	4.1	3-6	2.35	-3.28	7.36
2R	Kw10	Xrpt389619	112.5	110-121	2.96	-0.09	9.26
2R	Tkw10	Xrpt347771	69.9	68-76	4.27	-2.23	14.65
2R	Tkw10	Xrpt401473	86.8	86-87	2.58	2.08	7.63
3R	Ph08	XrPt509647	77.6	76-88	2.24	4.14	6.69
3R	Sps08	XrPt505214	112	112-116	4.08	1.47	12.64
3R	Ph09	XrPt507374	56.3	52-57	5.09	-4.19	14.5
3R	Sl09	XrPt400848	85.2	81-89	2.31	-2.52	8.38
3R	Sps09	XrPt508819	67.8	63-71	2.75	-0.69	8.14
3R	Sps09	XrPt505214	111.9	111-118	3.6	0.81	10.67
3R	Kps09	XrPt507897	70.6	64-74	2.26	-1.95	6.68
3R	Kps09	XrPt346947	111.3	111-119	2.24	2.28	6.79
3R	Ph10	XrPt507374	56.3	54-57	5.36	-5	15.56
3R	Sl10	XrPt411440	49.7	46-56	2.72	4.3	10.56
3R	Sps10	XrPt505544	26.3	16-29	2.3	-0.91	6.82
3R	Kps10	XrPt344420	71.6	71-74	2.27	-2.74	7.43
3R	Kw10	XrPt344420	71.6	70-80	2.73	-0.07	9.23
4R	Ph08	XrPt508219	180.1	171-182	2.9	-4.67	8.66
4R	Kps08	XrPt508114	88.6	87-91	3.05	6.77	10.8
4R	Kps08	XrPt401039	206.8	206-208	4.47	-3.94	12.54
4R	Kw08	XrPt390758	206.5	198-208	4.49	-0.13	13.07
4R	Tkw08	Xpr900L750	109.5	108-110	2.58	-1.66	7.22
4R	Ph09	XrPt508219	180.1	177-181	2.38	-3.49	6.66
4R	Kw09	XrPt400996	200.7	199-202	4.61	-0.12	13.3
4R	Tkw09	XrPt400996	200.7	199-202	3.97	-2.17	11.24
4R	Sl10	XrPt390575	213.6	212-214	2.68	0.79	8.74
4R	Sps10	XrPt402061	32	27-33	2.38	0.95	7.49
4R	Sps10	XrPt347295	175.5	175-177	2.72	0.98	7.67
4R	Kps10	XrPt509687	58.1	56-58	2.53	3.53	8.56
4R	Kps10	XrPt509426	82.9	82-85	2.91	-3.71	8.99
4R	Kw10	XrPt509687	58.1	55-59	3.72	0.11	14.56
4R	Kw10	XrPt509426	82.9	81-85	3.28	-0.1	9.76
4R	Tkw10	XrPt505570	188.7	187-189	2.1	2	1.73
5R	Ph08	XrPt347257	83.8	84-91	2.13	6.68	6.33
5R	Sl08	XrPt505276	60.9	52-64	3.52	0.43	11.52
5R	Kps08	XrPt401095	22	21-24	4.43	-9.12	14.9
5R	Kps08	XrPt508103	78	75-89	2.31	2.83	6.53
5R	Kw08	XrPt401095	22	21-26	3.13	-0.25	11.14
5R	Kw08	XrPt508103	78	75-89	2.51	0.09	7.32
5R	Ph09	XrPt402245	16.4	12-18	2.27	2.97	6.44
5R	Sl09	XrPt507127	71	67-77	2.3	-0.39	10.94
5R	Sps09	XrPt398706	50.5	49-51	2.75	1.21	9.34
5R	Ph10	XrPt506172	92.6	91-95	2.07	-4.5	6.58
5R	Sl10	XrPt347128	107.3	107-108	2.54	0.77	7.42
5R	Sps10	XrPt398706	49.5	42-51	2.61	1.13	8.27
5R	Kps10	XrPt507678	90.9	90-93	2.73	3.4	8.61
5R	Kw10	XrPt508103	78	77-80	2.82	12.3	8.92
5R	Tkw10	XrPt398827	107.7	105-111	2.16	1.92	6.77
6R	Ph08	XrPt401893	81.8	77-84	3.06	3.61	8.8
6R	Sl08	XrPt410992	14.5	1-16	5.74	-0.43	14.51
6R	Sl08	XrPt347758	154.9	154-155	5.28	0.74	17.84
6R	Sl08	XrPt390768	166.1	166-167	4.04	-0.51	10.69
6R	Sps08	XrPt399763	150	148-156	2.47	1.34	8.36
6R	Kps08	XrPt399763	150	150-151	2.44	10.63	9.82
6R	Ph09	XrPt390768	166.1	161-168	2.61	-2.85	7.24
6R	Sl09	XrPt411453	17.6	6-27	3.12	-0.23	7.09
6R	Sl09	XrPt399561	97.1	96-98	2.71	-0.23	6.02
6R	Sps09	XrPt401977	55.4	53-57	2.32	0.89	6.22
6R	Kw09	XrPt400157	127.4	122-140	3.73	-0.08	10.34
6R	Tkw10	XrPt509242	92.3	88-99	2.7	-1.56	7.85
6R	Tkw10	XrPt505654	165	164-168	2.44	-2.47	9.82
7R	Ph08	XrPt507004	220	216-222	2.76	4.15	8.31
7R	Ph08	XrPt399654	208	206-209	2.07	3.61	6.17
7R	Kps08	XrPt507991	230	228-238	2.19	3.52	8.92
7R	Sl09	XrPt411166	21	13-30	2.88	0.37	16.26
7R	Kw09	XrPt401480	229	224-229	2.11	-0.09	6.62
7R	Tkw09	XrPt402262	246	245-248	2.66	-1.51	8.35
7R	Ph10	XrPt410920	44	42-46	2.33	3.52	7.76
7R	Ph10	XrPt400783	54	53-61	4.14	4.41	12.04
